# Supplementary material for: Safety and Efficacy of Ephedrine Alkaloids-Free Ephedra Herb Extract (EFE) for Mild COVID-19: A Double-Blind, Placebo-Controlled, Randomized Comparative Trial
Source: Microorganisms. 2025 Mar 12;13(3):641. doi: 10.3390/microorganisms13030641 (PMC11946151; doi:10.3390/microorganisms13030641)
Supplement: Supplementary file 1 [file microorganisms-13-00641-s001.zip]

Archive with 1 entries (1 files):
- microorganisms-3530952-supplementary.pdf
